# Supplementary material for: Salt-Related Knowledge, Attitudes and Behavior in an Intervention to Reduce Added Salt When Cooking in a Sample of Adults in Portugal
Source: Foods. 2022 Mar 28;11(7):981. doi: 10.3390/foods11070981 (PMC8997494; doi:10.3390/foods11070981)
Supplement: Supplementary file 1 [file foods-11-00981-s001.zip]

Archive with 1 entries (1 files):
- foods-1602231-supplementary.pdf
